# Supplementary material for: C11orf58 (Hero20) Gene Polymorphism: Contribution to Ischemic Stroke Risk and Interactions with Other Heat-Resistant Obscure Chaperones
Source: Biomedicines. 2024 Nov 14;12(11):2603. doi: 10.3390/biomedicines12112603 (PMC11592265; doi:10.3390/biomedicines12112603)
Supplement: Supplementary file 1 [file biomedicines-12-02603-s001.zip]

Archive with 1 entries (1 files):
- biomedicines-3287349-supplementary.pdf
